# Supplementary material for: Pharmacokinetic Profile of Doxycycline in Koala Plasma after Weekly Subcutaneous Injections for the Treatment of Chlamydiosis
Source: Animals (Basel). 2022 Jan 20;12(3):250. doi: 10.3390/ani12030250 (PMC8833767; doi:10.3390/ani12030250)
Supplement: Supplementary file 1 [file animals-12-00250-s001.zip]

Archive with 1 entries (1 files):
- animals-1525522 supplementary material.pdf
